# Supplementary material for: Changing Epidemiology of Common Cancers in Southern Iran, 2007-2010: A Cross Sectional Study
Source: PLoS One. 2016 May 24;11(5):e0155669. doi: 10.1371/journal.pone.0155669 (PMC4878731; doi:10.1371/journal.pone.0155669)
Supplement: S1 Table — (XLS) [file pone.0155669.s001.xls]

## Sheet: cancer, Fars,Iran,2007-2010
rcity	sex	age	behavior	grading	year	site	AGE_group
1	1	62	3	2	2007	5	7
1	1	60	3	1	2007	5	7
1	1	79	3	9	2007	7	10
1	1	55	3	9	2007	7	6
1	1	51	3	1	2007	7	5
1	1	31	3	9	2007	7	2
1	1	19	3	4	2007	17	2
1	1	59	3	3	2007	20	6
1	1	16	3	9	2007	24	2
1	1	74	3	9	2007	25	9
1	1	65	3	9	2007	25	8
1	1	83	3	9	2007	27	10
1	1	80	3	2	2007	27	10
1	1	70	3	9	2007	27	9
1	1	62	3	9	2007	27	7
1	1	61	3	9	2007	27	7
1	1	19	3	9	2007	27	2
1	1	82	3	9	2007	31	10
1	1	63	3	9	2007	31	7
1	1	39	3	9	2007	31	2
1	1	59	3	9	2007	32	6
1	1	48	3	9	2007	34	4
1	1	69	3	9	2007	43	8
1	1	63	3	2	2007	43	7
1	1	24	3	9	2007	47	2
1	1	73	3	9	2007	49	9
1	1	46	3	9	2007	49	4
1	1	31	3	9	2007	49	2
1	1	20	3	1	2007	49	2
1	1	73	3	9	2007	53	9
1	1	65	3	9	2007	53	8
1	1	46	3	9	2007	53	4
1	1	30	3	9	2007	53	2
2	1	23	3	9	2007	24	2
2	1	60	3	9	2007	27	7
2	1	50	3	3	2007	31	5
3	1	70	3	9	2007	4	9
3	1	60	3	9	2007	4	7
3	1	69	3	9	2007	5	8
3	1	51	3	3	2007	5	5
3	1	53	3	1	2007	13	5
3	1	38	3	9	2007	20	2
3	1	48	3	1	2007	27	4
3	1	15	3	9	2007	27	2
3	1	63	3	1	2007	30	7
3	1	67	3	9	2007	31	8
3	1	65	3	1	2007	31	8
3	1	53	3	3	2007	31	5
3	1	46	3	2	2007	31	4
3	1	43	3	2	2007	31	3
3	1	39	3	3	2007	31	2
3	1	42	3	9	2007	35	3
3	1	43	3	1	2007	43	3
3	1	29	3	2	2007	47	2
3	1	24	3	9	2007	48	2
3	1	72	3	9	2007	49	9
4	1	62	3	9	2007	2	7
4	1	30	3	1	2007	2	2
4	1	60	3	2	2007	4	7
4	1	52	3	9	2007	11	5
4	1	67	3	9	2007	16	8
4	1	12	3	9	2007	25	1
4	1	60	3	1	2007	27	7
4	1	58	3	9	2007	27	6
4	1	15	3	3	2007	31	2
4	1	58	3	1	2007	34	6
4	1	50	3	2	2007	35	5
4	1	80	3	9	2007	41	10
4	1	41	3	9	2007	41	3
4	1	84	3	2	2007	43	10
4	1	40	3	9	2007	47	3
4	1	51	3	9	2007	48	5
4	1	30	3	1	2007	49	2
4	1	32	3	9	2007	51	2
4	1	1	3	9	2007	52	1
4	1	52	3	9	2007	53	5
5	1	53	3	2	2007	31	5
5	1	21	3	9	2007	52	2
5	1	65	3	9	2007	53	8
7	1	62	3	1	2007	4	7
7	1	71	3	9	2007	5	9
7	1	49	3	1	2007	7	4
7	1	48	3	2	2007	7	4
7	1	29	3	1	2007	7	2
7	1	76	3	1	2007	7	10
7	1	42	3	1	2007	7	3
7	1	58	3	9	2007	11	6
7	1	42	3	1	2007	14	3
7	1	58	3	1	2007	24	6
7	1	80	3	9	2007	27	10
7	1	79	2	9	2007	27	10
7	1	75	3	9	2007	27	10
7	1	70	3	9	2007	27	9
7	1	60	3	9	2007	27	7
7	1	58	3	9	2007	27	6
7	1	53	3	1	2007	27	5
7	1	47	3	9	2007	27	4
7	1	46	3	9	2007	27	4
7	1	37	3	9	2007	27	2
7	1	60	3	4	2007	29	7
7	1	66	3	1	2007	31	8
7	1	60	3	9	2007	31	7
7	1	50	3	2	2007	31	5
7	1	50	3	9	2007	31	5
7	1	49	3	9	2007	31	4
7	1	46	3	9	2007	31	4
7	1	40	3	1	2007	31	3
7	1	38	3	2	2007	31	2
7	1	37	3	9	2007	31	2
7	1	35	3	9	2007	31	2
7	1	65	3	1	2007	34	8
7	1	63	3	1	2007	34	7
7	1	33	3	9	2007	34	2
7	1	43	3	9	2007	35	3
7	1	51	3	9	2007	41	5
7	1	51	3	9	2007	41	5
7	1	69	3	3	2007	43	8
7	1	54	3	1	2007	43	5
7	1	61	3	9	2007	47	7
7	1	60	3	9	2007	47	7
7	1	1	3	9	2007	47	1
7	1	48	3	9	2007	49	4
7	1	80	3	3	2007	53	10
7	1	63	3	3	2007	53	7
7	1	63	3	9	2007	53	7
7	1	52	3	3	2007	53	5
7	1	42	3	3	2007	53	3
9	1	80	3	9	2007	27	10
9	1	29	3	9	2007	31	2
9	1	50	3	9	2007	34	5
10	1	70	3	1	2007	2	9
10	1	39	3	9	2007	5	2
10	1	78	3	1	2007	7	10
10	1	74	3	1	2007	7	9
10	1	70	3	2	2007	7	9
10	1	62	3	1	2007	7	7
10	1	32	3	2	2007	7	2
10	1	48	3	9	2007	25	4
10	1	42	3	9	2007	25	3
10	1	40	3	9	2007	25	3
10	1	3	3	9	2007	25	1
10	1	95	3	2	2007	27	10
10	1	79	3	9	2007	27	10
10	1	69	3	9	2007	27	8
10	1	67	3	9	2007	27	8
10	1	62	3	9	2007	27	7
10	1	58	3	2	2007	27	6
10	1	56	3	9	2007	27	6
10	1	55	3	9	2007	27	6
10	1	50	3	9	2007	27	5
10	1	49	3	9	2007	27	4
10	1	43	3	9	2007	27	3
10	1	39	3	9	2007	27	2
10	1	35	3	9	2007	27	2
10	1	29	3	9	2007	27	2
10	1	34	3	9	2007	30	2
10	1	54	3	9	2007	31	5
10	1	42	3	3	2007	31	3
10	1	39	3	2	2007	31	2
10	1	38	3	3	2007	31	2
10	1	29	3	9	2007	31	2
10	1	55	3	9	2007	34	6
10	1	49	3	2	2007	34	4
10	1	47	3	1	2007	34	4
10	1	33	3	4	2007	34	2
10	1	77	3	9	2007	35	10
10	1	41	3	9	2007	35	3
10	1	43	3	9	2007	41	3
10	1	78	3	2	2007	43	10
10	1	76	3	2	2007	43	10
10	1	70	3	9	2007	47	9
10	1	43	3	1	2007	49	3
10	1	39	3	9	2007	49	2
10	1	35	3	9	2007	49	2
10	1	28	3	9	2007	52	2
10	1	24	3	9	2007	52	2
12	1	85	3	9	2007	5	10
12	1	54	3	9	2007	5	5
12	1	67	3	9	2007	7	8
12	1	58	3	1	2007	7	6
12	1	67	3	3	2007	20	8
12	1	53	3	2	2007	27	5
12	1	31	3	9	2007	29	2
12	1	68	3	9	2007	35	8
12	1	50	3	9	2007	49	5
12	1	31	3	1	2007	49	2
12	1	72	3	9	2007	53	9
13	1	82	3	3	2007	2	10
13	1	74	3	1	2007	2	9
13	1	72	3	9	2007	2	9
13	1	72	3	1	2007	2	9
13	1	72	3	9	2007	2	9
13	1	70	3	1	2007	2	9
13	1	68	3	1	2007	2	8
13	1	65	3	9	2007	2	8
13	1	57	3	1	2007	2	6
13	1	48	3	9	2007	2	4
13	1	26	3	9	2007	3	2
13	1	79	3	3	2007	4	10
13	1	77	3	9	2007	4	10
13	1	73	3	3	2007	4	9
13	1	65	3	9	2007	4	8
13	1	55	3	2	2007	4	6
13	1	52	3	3	2007	4	5
13	1	50	3	9	2007	4	5
13	1	82	3	9	2007	5	10
13	1	80	3	3	2007	5	10
13	1	80	3	3	2007	5	10
13	1	79	3	2	2007	5	10
13	1	78	3	2	2007	5	10
13	1	75	3	3	2007	5	10
13	1	70	3	1	2007	5	9
13	1	68	3	1	2007	5	8
13	1	68	3	3	2007	5	8
13	1	67	3	3	2007	5	8
13	1	66	3	3	2007	5	8
13	1	64	3	2	2007	5	7
13	1	60	3	1	2007	5	7
13	1	58	3	3	2007	5	6
13	1	53	3	1	2007	5	5
13	1	51	3	9	2007	5	5
13	1	49	3	9	2007	5	4
13	1	48	3	9	2007	5	4
13	1	48	3	1	2007	5	4
13	1	47	3	3	2007	5	4
13	1	45	3	3	2007	5	4
13	1	45	3	9	2007	5	4
13	1	38	3	2	2007	5	2
13	1	37	3	3	2007	5	2
13	1	36	3	3	2007	5	2
13	1	60	3	9	2007	6	7
13	1	80	3	1	2007	7	10
13	1	75	3	1	2007	7	10
13	1	75	3	2	2007	7	10
13	1	72	3	1	2007	7	9
13	1	72	3	1	2007	7	9
13	1	72	3	1	2007	7	9
13	1	70	3	2	2007	7	9
13	1	70	3	2	2007	7	9
13	1	70	3	1	2007	7	9
13	1	68	3	1	2007	7	8
13	1	62	3	1	2007	7	7
13	1	62	3	2	2007	7	7
13	1	61	3	2	2007	7	7
13	1	60	3	1	2007	7	7
13	1	59	3	1	2007	7	6
13	1	58	3	1	2007	7	6
13	1	58	3	1	2007	7	6
13	1	56	3	1	2007	7	6
13	1	55	3	1	2007	7	6
13	1	53	3	2	2007	7	5
13	1	52	3	1	2007	7	5
13	1	52	3	2	2007	7	5
13	1	51	3	1	2007	7	5
13	1	51	3	2	2007	7	5
13	1	49	3	1	2007	7	4
13	1	49	3	2	2007	7	4
13	1	48	3	2	2007	7	4
13	1	48	3	1	2007	7	4
13	1	45	3	2	2007	7	4
13	1	44	3	9	2007	7	3
13	1	44	3	1	2007	7	3
13	1	43	3	1	2007	7	3
13	1	21	3	9	2007	7	2
13	1	72	3	1	2007	7	9
13	1	72	3	1	2007	7	9
13	1	70	3	1	2007	7	9
13	1	70	3	2	2007	7	9
13	1	52	3	9	2007	7	5
13	1	49	3	3	2007	7	4
13	1	48	3	1	2007	7	4
13	1	46	3	1	2007	7	4
13	1	59	3	3	2007	7	6
13	1	57	3	3	2007	7	6
13	1	84	3	9	2007	11	10
13	1	75	3	9	2007	11	10
13	1	74	3	9	2007	11	9
13	1	71	3	3	2007	11	9
13	1	60	3	3	2007	11	7
13	1	50	3	9	2007	11	5
13	1	48	3	9	2007	11	4
13	1	37	3	3	2007	11	2
13	1	30	3	1	2007	11	2
13	1	12	3	9	2007	11	1
13	1	7	3	9	2007	11	1
13	1	1	3	9	2007	11	1
13	1	72	3	3	2007	12	9
13	1	60	3	2	2007	13	7
13	1	53	3	1	2007	13	5
13	1	35	3	1	2007	13	2
13	1	83	3	9	2007	14	10
13	1	75	3	1	2007	14	10
13	1	73	3	1	2007	14	9
13	1	72	3	9	2007	14	9
13	1	67	3	9	2007	14	8
13	1	66	3	2	2007	14	8
13	1	57	3	1	2007	14	6
13	1	30	3	2	2007	14	2
13	1	25	3	1	2007	14	2
13	1	65	3	9	2007	16	8
13	1	58	3	3	2007	16	6
13	1	84	3	3	2007	20	10
13	1	82	3	9	2007	20	10
13	1	80	3	9	2007	20	10
13	1	74	3	9	2007	20	9
13	1	71	3	9	2007	20	9
13	1	65	3	3	2007	20	8
13	1	64	3	9	2007	20	7
13	1	60	3	9	2007	20	7
13	1	57	3	9	2007	20	6
13	1	56	3	2	2007	20	6
13	1	56	3	3	2007	20	6
13	1	38	3	9	2007	20	2
13	1	22	3	9	2007	20	2
13	1	67	3	9	2007	23	8
13	1	20	3	9	2007	23	2
13	1	16	3	9	2007	23	2
13	1	75	3	2	2007	24	10
13	1	24	3	2	2007	24	2
13	1	20	3	6	2007	24	2
13	1	18	3	9	2007	24	2
13	1	78	3	9	2007	25	10
13	1	75	3	9	2007	25	10
13	1	74	3	9	2007	25	9
13	1	74	3	9	2007	25	9
13	1	74	3	9	2007	25	9
13	1	68	3	9	2007	25	8
13	1	68	3	9	2007	25	8
13	1	67	3	9	2007	25	8
13	1	66	3	9	2007	25	8
13	1	53	3	9	2007	25	5
13	1	53	3	9	2007	25	5
13	1	53	3	9	2007	25	5
13	1	52	3	9	2007	25	5
13	1	48	3	9	2007	25	4
13	1	45	3	9	2007	25	4
13	1	42	3	9	2007	25	3
13	1	39	3	9	2007	25	2
13	1	36	3	9	2007	25	2
13	1	36	3	9	2007	25	2
13	1	35	3	9	2007	25	2
13	1	34	3	9	2007	25	2
13	1	33	3	9	2007	25	2
13	1	30	3	9	2007	25	2
13	1	29	3	9	2007	25	2
13	1	29	3	9	2007	25	2
13	1	27	3	9	2007	25	2
13	1	27	3	9	2007	25	2
13	1	24	3	9	2007	25	2
13	1	22	3	9	2007	25	2
13	1	21	3	9	2007	25	2
13	1	21	3	9	2007	25	2
13	1	20	3	9	2007	25	2
13	1	18	3	9	2007	25	2
13	1	16	3	9	2007	25	2
13	1	15	3	9	2007	25	2
13	1	14	3	9	2007	25	1
13	1	14	3	9	2007	25	1
13	1	13	3	9	2007	25	1
13	1	11	3	9	2007	25	1
13	1	10	3	9	2007	25	1
13	1	7	3	9	2007	25	1
13	1	6	3	9	2007	25	1
13	1	6	3	9	2007	25	1
13	1	6	3	9	2007	25	1
13	1	5	3	9	2007	25	1
13	1	5	3	9	2007	25	1
13	1	3	3	9	2007	25	1
13	1	3	3	9	2007	25	1
13	1	2	3	9	2007	25	1
13	1	92	3	9	2007	27	10
13	1	85	3	2	2007	27	10
13	1	83	3	9	2007	27	10
13	1	82	3	9	2007	27	10
13	1	80	3	9	2007	27	10
13	1	78	3	9	2007	27	10
13	1	78	3	9	2007	27	10
13	1	78	3	1	2007	27	10
13	1	77	3	9	2007	27	10
13	1	77	3	9	2007	27	10
13	1	74	3	9	2007	27	9
13	1	74	3	9	2007	27	9
13	1	72	3	9	2007	27	9
13	1	71	3	9	2007	27	9
13	1	71	3	9	2007	27	9
13	1	71	3	9	2007	27	9
13	1	70	3	9	2007	27	9
13	1	70	3	1	2007	27	9
13	1	70	3	9	2007	27	9
13	1	70	3	9	2007	27	9
13	1	69	3	9	2007	27	8
13	1	69	3	9	2007	27	8
13	1	69	3	9	2007	27	8
13	1	68	3	9	2007	27	8
13	1	65	3	9	2007	27	8
13	1	64	3	9	2007	27	7
13	1	64	3	9	2007	27	7
13	1	61	3	9	2007	27	7
13	1	61	3	9	2007	27	7
13	1	59	3	9	2007	27	6
13	1	58	3	9	2007	27	6
13	1	57	3	9	2007	27	6
13	1	57	3	9	2007	27	6
13	1	57	3	9	2007	27	6
13	1	56	3	9	2007	27	6
13	1	56	3	1	2007	27	6
13	1	56	3	9	2007	27	6
13	1	56	3	9	2007	27	6
13	1	50	3	9	2007	27	5
13	1	50	3	9	2007	27	5
13	1	44	3	9	2007	27	3
13	1	44	3	1	2007	27	3
13	1	43	3	9	2007	27	3
13	1	43	3	9	2007	27	3
13	1	39	3	9	2007	27	2
13	1	33	3	9	2007	27	2
13	1	32	3	9	2007	27	2
13	1	22	3	9	2007	27	2
13	1	69	3	4	2007	30	8
13	1	56	3	9	2007	30	6
13	1	54	3	9	2007	30	5
13	1	44	3	9	2007	30	3
13	1	37	3	9	2007	30	2
13	1	15	3	9	2007	30	2
13	1	13	3	9	2007	30	1
13	1	87	3	9	2007	31	10
13	1	83	3	9	2007	31	10
13	1	81	3	9	2007	31	10
13	1	80	3	1	2007	31	10
13	1	78	3	9	2007	31	10
13	1	77	3	9	2007	31	10
13	1	76	3	9	2007	31	10
13	1	76	3	2	2007	31	10
13	1	76	3	9	2007	31	10
13	1	76	3	2	2007	31	10
13	1	75	3	2	2007	31	10
13	1	75	3	2	2007	31	10
13	1	75	3	1	2007	31	10
13	1	75	3	2	2007	31	10
13	1	73	3	3	2007	31	9
13	1	73	3	3	2007	31	9
13	1	72	3	3	2007	31	9
13	1	72	3	2	2007	31	9
13	1	71	3	9	2007	31	9
13	1	70	3	9	2007	31	9
13	1	70	3	2	2007	31	9
13	1	70	3	9	2007	31	9
13	1	69	3	9	2007	31	8
13	1	69	3	3	2007	31	8
13	1	69	3	1	2007	31	8
13	1	68	3	3	2007	31	8
13	1	66	3	9	2007	31	8
13	1	66	3	2	2007	31	8
13	1	65	3	9	2007	31	8
13	1	65	3	2	2007	31	8
13	1	65	3	9	2007	31	8
13	1	65	3	9	2007	31	8
13	1	65	3	2	2007	31	8
13	1	65	2	1	2007	31	8
13	1	64	3	2	2007	31	7
13	1	64	3	9	2007	31	7
13	1	64	3	2	2007	31	7
13	1	64	3	2	2007	31	7
13	1	64	3	3	2007	31	7
13	1	64	3	9	2007	31	7
13	1	63	3	9	2007	31	7
13	1	63	3	9	2007	31	7
13	1	63	3	2	2007	31	7
13	1	63	3	1	2007	31	7
13	1	63	3	2	2007	31	7
13	1	62	3	1	2007	31	7
13	1	62	3	3	2007	31	7
13	1	62	3	2	2007	31	7
13	1	62	3	2	2007	31	7
13	1	62	3	9	2007	31	7
13	1	62	3	9	2007	31	7
13	1	61	3	9	2007	31	7
13	1	61	3	2	2007	31	7
13	1	60	3	2	2007	31	7
13	1	60	3	9	2007	31	7
13	1	60	3	9	2007	31	7
13	1	60	3	9	2007	31	7
13	1	60	3	2	2007	31	7
13	1	60	3	2	2007	31	7
13	1	60	3	9	2007	31	7
13	1	59	3	2	2007	31	6
13	1	59	3	2	2007	31	6
13	1	58	3	3	2007	31	6
13	1	58	3	2	2007	31	6
13	1	58	3	2	2007	31	6
13	1	58	3	2	2007	31	6
13	1	58	3	2	2007	31	6
13	1	58	3	4	2007	31	6
13	1	57	3	4	2007	31	6
13	1	57	3	2	2007	31	6
13	1	57	3	2	2007	31	6
13	1	56	3	3	2007	31	6
13	1	56	3	2	2007	31	6
13	1	55	2	3	2007	31	6
13	1	55	3	9	2007	31	6
13	1	55	3	9	2007	31	6
13	1	55	3	1	2007	31	6
13	1	55	3	2	2007	31	6
13	1	55	3	9	2007	31	6
13	1	55	3	9	2007	31	6
13	1	55	3	2	2007	31	6
13	1	55	3	3	2007	31	6
13	1	54	3	2	2007	31	5
13	1	54	3	2	2007	31	5
13	1	54	3	1	2007	31	5
13	1	54	3	1	2007	31	5
13	1	54	3	2	2007	31	5
13	1	53	3	3	2007	31	5
13	1	53	3	9	2007	31	5
13	1	53	3	2	2007	31	5
13	1	53	3	2	2007	31	5
13	1	53	3	2	2007	31	5
13	1	52	3	2	2007	31	5
13	1	52	3	9	2007	31	5
13	1	52	3	1	2007	31	5
13	1	52	3	9	2007	31	5
13	1	52	3	9	2007	31	5
13	1	52	3	1	2007	31	5
13	1	52	3	2	2007	31	5
13	1	51	3	9	2007	31	5
13	1	51	3	1	2007	31	5
13	1	51	3	3	2007	31	5
13	1	51	3	9	2007	31	5
13	1	51	3	9	2007	31	5
13	1	51	3	9	2007	31	5
13	1	50	3	9	2007	31	5
13	1	50	3	2	2007	31	5
13	1	50	3	2	2007	31	5
13	1	50	3	9	2007	31	5
13	1	50	3	2	2007	31	5
13	1	50	3	9	2007	31	5
13	1	50	3	1	2007	31	5
13	1	50	3	2	2007	31	5
13	1	49	3	9	2007	31	4
13	1	49	3	2	2007	31	4
13	1	49	3	2	2007	31	4
13	1	49	3	2	2007	31	4
13	1	49	3	9	2007	31	4
13	1	49	3	3	2007	31	4
13	1	49	3	9	2007	31	4
13	1	49	3	9	2007	31	4
13	1	49	3	2	2007	31	4
13	1	49	3	9	2007	31	4
13	1	48	3	9	2007	31	4
13	1	48	3	3	2007	31	4
13	1	48	2	9	2007	31	4
13	1	48	3	9	2007	31	4
13	1	48	3	3	2007	31	4
13	1	48	3	3	2007	31	4
13	1	48	3	2	2007	31	4
13	1	47	3	2	2007	31	4
13	1	47	3	9	2007	31	4
13	1	47	3	3	2007	31	4
13	1	47	3	2	2007	31	4
13	1	47	3	2	2007	31	4
13	1	47	3	9	2007	31	4
13	1	47	3	9	2007	31	4
13	1	47	3	9	2007	31	4
13	1	47	3	2	2007	31	4
13	1	47	3	9	2007	31	4
13	1	46	3	2	2007	31	4
13	1	46	3	2	2007	31	4
13	1	46	3	2	2007	31	4
13	1	45	3	2	2007	31	4
13	1	45	3	2	2007	31	4
13	1	45	3	1	2007	31	4
13	1	45	3	9	2007	31	4
13	1	45	3	9	2007	31	4
13	1	45	3	2	2007	31	4
13	1	45	3	2	2007	31	4
13	1	44	3	9	2007	31	3
13	1	44	3	2	2007	31	3
13	1	44	3	2	2007	31	3
13	1	44	3	9	2007	31	3
13	1	44	3	9	2007	31	3
13	1	44	3	2	2007	31	3
13	1	44	3	2	2007	31	3
13	1	44	3	1	2007	31	3
13	1	44	3	2	2007	31	3
13	1	44	3	9	2007	31	3
13	1	44	3	3	2007	31	3
13	1	43	3	2	2007	31	3
13	1	43	3	3	2007	31	3
13	1	43	3	2	2007	31	3
13	1	43	3	9	2007	31	3
13	1	43	3	9	2007	31	3
13	1	43	2	1	2007	31	3
13	1	43	3	2	2007	31	3
13	1	42	3	3	2007	31	3
13	1	42	3	1	2007	31	3
13	1	42	3	2	2007	31	3
13	1	42	3	9	2007	31	3
13	1	42	3	2	2007	31	3
13	1	42	3	2	2007	31	3
13	1	41	3	2	2007	31	3
13	1	41	3	2	2007	31	3
13	1	41	3	2	2007	31	3
13	1	41	3	9	2007	31	3
13	1	41	3	9	2007	31	3
13	1	41	3	9	2007	31	3
13	1	40	3	9	2007	31	3
13	1	40	3	2	2007	31	3
13	1	40	3	2	2007	31	3
13	1	40	3	9	2007	31	3
13	1	40	3	2	2007	31	3
13	1	40	3	3	2007	31	3
13	1	40	3	1	2007	31	3
13	1	40	3	2	2007	31	3
13	1	40	3	9	2007	31	3
13	1	39	3	2	2007	31	2
13	1	39	3	3	2007	31	2
13	1	39	3	2	2007	31	2
13	1	38	3	2	2007	31	2
13	1	38	3	1	2007	31	2
13	1	38	3	2	2007	31	2
13	1	38	2	3	2007	31	2
13	1	37	3	1	2007	31	2
13	1	37	3	3	2007	31	2
13	1	37	3	9	2007	31	2
13	1	37	3	2	2007	31	2
13	1	36	3	2	2007	31	2
13	1	36	3	3	2007	31	2
13	1	36	3	9	2007	31	2
13	1	36	3	9	2007	31	2
13	1	36	3	2	2007	31	2
13	1	36	3	3	2007	31	2
13	1	36	3	2	2007	31	2
13	1	35	3	9	2007	31	2
13	1	35	3	2	2007	31	2
13	1	35	3	2	2007	31	2
13	1	35	3	9	2007	31	2
13	1	35	3	9	2007	31	2
13	1	35	3	3	2007	31	2
13	1	35	3	1	2007	31	2
13	1	35	3	1	2007	31	2
13	1	34	3	9	2007	31	2
13	1	33	3	3	2007	31	2
13	1	33	3	1	2007	31	2
13	1	32	3	2	2007	31	2
13	1	31	3	2	2007	31	2
13	1	30	3	9	2007	31	2
13	1	30	3	3	2007	31	2
13	1	28	3	9	2007	31	2
13	1	27	3	9	2007	31	2
13	1	26	3	9	2007	31	2
13	1	23	3	1	2007	31	2
13	1	53	3	9	2007	33	5
13	1	79	3	9	2007	34	10
13	1	75	3	9	2007	34	10
13	1	75	2	1	2007	34	10
13	1	74	3	9	2007	34	9
13	1	74	3	9	2007	34	9
13	1	72	3	1	2007	34	9
13	1	71	3	1	2007	34	9
13	1	70	3	9	2007	34	9
13	1	70	3	1	2007	34	9
13	1	67	3	9	2007	34	8
13	1	66	3	2	2007	34	8
13	1	65	3	9	2007	34	8
13	1	64	3	9	2007	34	7
13	1	62	3	1	2007	34	7
13	1	62	3	9	2007	34	7
13	1	62	3	1	2007	34	7
13	1	62	3	9	2007	34	7
13	1	60	3	9	2007	34	7
13	1	60	3	1	2007	34	7
13	1	60	3	9	2007	34	7
13	1	59	3	1	2007	34	6
13	1	58	3	3	2007	34	6
13	1	57	3	9	2007	34	6
13	1	57	3	3	2007	34	6
13	1	57	3	1	2007	34	6
13	1	55	3	1	2007	34	6
13	1	55	3	1	2007	34	6
13	1	54	3	1	2007	34	5
13	1	54	3	1	2007	34	5
13	1	53	3	1	2007	34	5
13	1	52	3	9	2007	34	5
13	1	51	3	1	2007	34	5
13	1	50	3	9	2007	34	5
13	1	48	3	2	2007	34	4
13	1	48	3	9	2007	34	4
13	1	47	3	1	2007	34	4
13	1	47	3	9	2007	34	4
13	1	44	3	9	2007	34	3
13	1	43	3	9	2007	34	3
13	1	43	3	1	2007	34	3
13	1	42	3	9	2007	34	3
13	1	40	3	9	2007	34	3
13	1	38	3	1	2007	34	2
13	1	37	3	9	2007	34	2
13	1	35	3	9	2007	34	2
13	1	30	3	9	2007	34	2
13	1	85	3	9	2007	35	10
13	1	82	3	9	2007	35	10
13	1	76	3	9	2007	35	10
13	1	76	3	9	2007	35	10
13	1	74	3	9	2007	35	9
13	1	73	3	9	2007	35	9
13	1	71	3	9	2007	35	9
13	1	71	3	9	2007	35	9
13	1	63	3	9	2007	35	7
13	1	63	3	9	2007	35	7
13	1	60	3	9	2007	35	7
13	1	52	3	9	2007	35	5
13	1	48	3	1	2007	35	4
13	1	48	3	9	2007	35	4
13	1	46	3	9	2007	35	4
13	1	45	3	2	2007	35	4
13	1	45	3	9	2007	35	4
13	1	43	3	9	2007	35	3
13	1	40	3	9	2007	35	3
13	1	39	3	1	2007	35	2
13	1	39	3	9	2007	35	2
13	1	36	3	2	2007	35	2
13	1	32	3	9	2007	35	2
13	1	30	3	9	2007	35	2
13	1	27	3	9	2007	35	2
13	1	20	3	1	2007	35	2
13	1	17	3	9	2007	35	2
13	1	12	3	9	2007	35	1
13	1	80	3	9	2007	36	10
13	1	80	3	2	2007	41	10
13	1	71	3	9	2007	41	9
13	1	69	3	1	2007	41	8
13	1	67	3	2	2007	41	8
13	1	66	3	9	2007	41	8
13	1	48	3	9	2007	41	4
13	1	45	3	9	2007	41	4
13	1	45	3	2	2007	41	4
13	1	45	3	9	2007	41	4
13	1	41	3	9	2007	41	3
13	1	40	3	9	2007	41	3
13	1	12	3	9	2007	41	1
13	1	11	3	9	2007	41	1
13	1	11	3	9	2007	41	1
13	1	6	3	9	2007	41	1
13	1	3	3	9	2007	41	1
13	1	87	3	9	2007	43	10
13	1	85	3	2	2007	43	10
13	1	82	3	2	2007	43	10
13	1	80	3	9	2007	43	10
13	1	80	3	4	2007	43	10
13	1	79	3	4	2007	43	10
13	1	78	3	4	2007	43	10
13	1	78	3	2	2007	43	10
13	1	73	3	1	2007	43	9
13	1	73	3	2	2007	43	9
13	1	68	3	1	2007	43	8
13	1	63	3	2	2007	43	7
13	1	63	3	9	2007	43	7
13	1	60	3	1	2007	43	7
13	1	57	3	1	2007	43	6
13	1	55	3	9	2007	43	6
13	1	54	2	9	2007	43	5
13	1	53	3	9	2007	43	5
13	1	50	3	9	2007	43	5
13	1	46	3	9	2007	43	4
13	1	40	3	9	2007	43	3
13	1	37	3	9	2007	43	2
13	1	36	3	1	2007	43	2
13	1	36	3	9	2007	43	2
13	1	24	3	2	2007	43	2
13	1	47	3	2	2007	47	4
13	1	46	3	9	2007	47	4
13	1	44	3	9	2007	47	3
13	1	43	3	3	2007	47	3
13	1	38	3	1	2007	47	2
13	1	28	3	2	2007	47	2
13	1	21	3	9	2007	47	2
13	1	20	3	9	2007	47	2
13	1	20	3	9	2007	47	2
13	1	19	3	9	2007	47	2
13	1	12	3	1	2007	47	1
13	1	11	3	9	2007	47	1
13	1	9	3	9	2007	47	1
13	1	9	3	9	2007	47	1
13	1	4	3	9	2007	47	1
13	1	2	3	9	2007	47	1
13	1	2	3	9	2007	47	1
13	1	1	3	9	2007	47	1
13	1	70	3	9	2007	48	9
13	1	53	3	2	2007	48	5
13	1	86	3	9	2007	49	10
13	1	80	3	9	2007	49	10
13	1	75	3	9	2007	49	10
13	1	71	3	9	2007	49	9
13	1	71	3	1	2007	49	9
13	1	58	3	9	2007	49	6
13	1	55	3	1	2007	49	6
13	1	55	3	9	2007	49	6
13	1	55	3	9	2007	49	6
13	1	53	3	9	2007	49	5
13	1	50	3	1	2007	49	5
13	1	49	3	1	2007	49	4
13	1	49	3	9	2007	49	4
13	1	48	3	9	2007	49	4
13	1	42	3	9	2007	49	3
13	1	41	3	1	2007	49	3
13	1	40	3	1	2007	49	3
13	1	39	3	1	2007	49	2
13	1	39	3	1	2007	49	2
13	1	37	3	1	2007	49	2
13	1	36	3	9	2007	49	2
13	1	35	3	9	2007	49	2
13	1	35	3	9	2007	49	2
13	1	35	3	1	2007	49	2
13	1	33	3	1	2007	49	2
13	1	32	3	9	2007	49	2
13	1	28	3	9	2007	49	2
13	1	28	3	9	2007	49	2
13	1	27	3	9	2007	49	2
13	1	25	3	9	2007	49	2
13	1	25	3	9	2007	49	2
13	1	24	3	1	2007	49	2
13	1	23	3	9	2007	49	2
13	1	23	3	1	2007	49	2
13	1	22	3	9	2007	49	2
13	1	22	3	9	2007	49	2
13	1	2	3	9	2007	49	1
13	1	77	3	9	2007	51	10
13	1	62	3	3	2007	51	7
13	1	48	3	9	2007	51	4
13	1	46	3	9	2007	51	4
13	1	40	3	9	2007	51	3
13	1	25	3	9	2007	51	2
13	1	18	3	9	2007	51	2
13	1	64	3	9	2007	52	7
13	1	62	3	9	2007	52	7
13	1	61	3	9	2007	52	7
13	1	61	3	9	2007	52	7
13	1	56	3	9	2007	52	6
13	1	52	3	9	2007	52	5
13	1	47	3	9	2007	52	4
13	1	46	3	9	2007	52	4
13	1	41	3	9	2007	52	3
13	1	39	3	9	2007	52	2
13	1	33	3	9	2007	52	2
13	1	28	3	9	2007	52	2
13	1	25	3	9	2007	52	2
13	1	24	3	9	2007	52	2
13	1	24	3	9	2007	52	2
13	1	21	3	9	2007	52	2
13	1	18	3	9	2007	52	2
13	1	16	3	9	2007	52	2
13	1	15	3	9	2007	52	2
13	1	6	3	9	2007	52	1
13	1	92	3	9	2007	53	10
13	1	84	3	9	2007	53	10
13	1	83	3	3	2007	53	10
13	1	78	3	9	2007	53	10
13	1	76	3	3	2007	53	10
13	1	75	3	9	2007	53	10
13	1	73	3	1	2007	53	9
13	1	72	3	9	2007	53	9
13	1	70	3	9	2007	53	9
13	1	70	3	3	2007	53	9
13	1	69	3	9	2007	53	8
13	1	69	3	3	2007	53	8
13	1	69	3	3	2007	53	8
13	1	68	3	9	2007	53	8
13	1	68	3	3	2007	53	8
13	1	67	3	9	2007	53	8
13	1	66	3	3	2007	53	8
13	1	66	3	9	2007	53	8
13	1	65	3	3	2007	53	8
13	1	64	3	9	2007	53	7
13	1	63	3	1	2007	53	7
13	1	61	3	3	2007	53	7
13	1	60	3	2	2007	53	7
13	1	59	3	9	2007	53	6
13	1	58	3	9	2007	53	6
13	1	58	3	9	2007	53	6
13	1	57	3	9	2007	53	6
13	1	56	3	9	2007	53	6
13	1	56	3	3	2007	53	6
13	1	54	3	9	2007	53	5
13	1	48	3	9	2007	53	4
13	1	48	3	9	2007	53	4
13	1	47	3	1	2007	53	4
13	1	47	3	9	2007	53	4
13	1	46	3	9	2007	53	4
13	1	45	3	9	2007	53	4
13	1	44	3	1	2007	53	3
13	1	36	3	3	2007	53	2
13	1	36	3	3	2007	53	2
13	1	20	3	9	2007	53	2
13	1	19	3	9	2007	53	2
13	1	13	3	9	2007	53	1
13	1	6	3	9	2007	53	1
14	1	42	3	9	2007	3	3
14	1	17	3	9	2007	25	2
14	1	38	3	9	2007	27	2
14	1	61	3	9	2007	34	7
14	1	25	3	1	2007	34	2
14	1	61	3	9	2007	35	7
14	1	19	3	9	2007	49	2
15	1	83	3	1	2007	2	10
15	1	80	3	1	2007	2	10
15	1	77	3	1	2007	2	10
15	1	50	3	9	2007	2	5
15	1	44	3	9	2007	2	3
15	1	12	3	9	2007	2	1
15	1	78	3	1	2007	4	10
15	1	74	3	1	2007	4	9
15	1	73	3	9	2007	4	9
15	1	70	3	2	2007	5	9
15	1	45	3	9	2007	5	4
15	1	44	3	1	2007	5	3
15	1	36	3	3	2007	5	2
15	1	60	3	1	2007	7	7
15	1	54	3	1	2007	7	5
15	1	53	3	1	2007	7	5
15	1	50	3	1	2007	7	5
15	1	63	3	3	2007	11	7
15	1	50	3	1	2007	13	5
15	1	65	3	9	2007	20	8
15	1	13	3	9	2007	24	1
15	1	65	3	9	2007	25	8
15	1	24	3	9	2007	25	2
15	1	23	3	9	2007	25	2
15	1	22	3	9	2007	25	2
15	1	96	3	1	2007	27	10
15	1	87	3	2	2007	27	10
15	1	80	3	9	2007	27	10
15	1	74	3	9	2007	27	9
15	1	72	3	9	2007	27	9
15	1	67	3	9	2007	27	8
15	1	65	3	9	2007	27	8
15	1	60	2	9	2007	27	7
15	1	60	3	3	2007	27	7
15	1	59	3	9	2007	27	6
15	1	57	3	9	2007	27	6
15	1	53	3	1	2007	27	5
15	1	53	3	9	2007	27	5
15	1	51	3	9	2007	27	5
15	1	48	3	9	2007	27	4
15	1	39	3	9	2007	27	2
15	1	30	3	9	2007	27	2
15	1	26	3	9	2007	27	2
15	1	75	3	9	2007	31	10
15	1	64	3	1	2007	31	7
15	1	62	3	2	2007	31	7
15	1	62	3	3	2007	31	7
15	1	57	3	1	2007	31	6
15	1	56	3	1	2007	31	6
15	1	53	3	3	2007	31	5
15	1	52	2	2	2007	31	5
15	1	50	3	9	2007	31	5
15	1	49	3	2	2007	31	4
15	1	48	3	9	2007	31	4
15	1	48	3	2	2007	31	4
15	1	48	3	2	2007	31	4
15	1	46	3	2	2007	31	4
15	1	46	3	9	2007	31	4
15	1	44	3	3	2007	31	3
15	1	43	3	3	2007	31	3
15	1	41	3	2	2007	31	3
15	1	40	3	9	2007	31	3
15	1	38	3	9	2007	31	2
15	1	38	3	9	2007	31	2
15	1	38	3	9	2007	31	2
15	1	35	3	2	2007	31	2
15	1	33	3	2	2007	31	2
15	1	32	3	2	2007	31	2
15	1	63	3	1	2007	32	7
15	1	78	3	3	2007	34	10
15	1	59	3	9	2007	34	6
15	1	27	3	9	2007	34	2
15	1	70	3	4	2007	41	9
15	1	44	3	9	2007	41	3
15	1	66	3	9	2007	46	8
15	1	36	3	9	2007	49	2
15	1	31	3	9	2007	49	2
15	1	28	3	9	2007	49	2
15	1	28	3	1	2007	49	2
15	1	26	3	9	2007	49	2
15	1	30	3	9	2007	51	2
15	1	78	3	9	2007	53	10
15	1	76	3	9	2007	53	10
15	1	48	3	9	2007	53	4
16	1	71	3	1	2007	2	9
16	1	76	3	9	2007	3	10
16	1	42	3	9	2007	5	3
16	1	68	3	1	2007	7	8
16	1	53	3	1	2007	7	5
16	1	50	3	1	2007	7	5
16	1	40	3	1	2007	7	3
16	1	18	2	9	2007	7	2
16	1	68	3	1	2007	14	8
16	1	55	3	9	2007	17	6
16	1	17	3	9	2007	24	2
16	1	41	3	9	2007	25	3
16	1	35	3	9	2007	25	2
16	1	18	3	9	2007	25	2
16	1	17	3	9	2007	25	2
16	1	74	3	9	2007	27	9
16	1	72	3	9	2007	27	9
16	1	70	3	9	2007	27	9
16	1	62	3	9	2007	27	7
16	1	26	3	9	2007	30	2
16	1	61	3	3	2007	31	7
16	1	43	3	2	2007	31	3
16	1	38	3	9	2007	31	2
16	1	54	3	9	2007	41	5
16	1	57	3	9	2007	47	6
16	1	44	3	1	2007	49	3
16	1	21	3	9	2007	49	2
16	1	26	3	9	2007	51	2
16	1	23	3	9	2007	51	2
16	1	20	3	9	2007	52	2
16	1	78	3	9	2007	53	10
16	1	66	3	3	2007	53	8
16	1	52	3	9	2007	53	5
18	1	75	3	9	2007	4	10
18	1	52	3	2	2007	4	5
18	1	73	3	9	2007	5	9
18	1	32	3	9	2007	6	2
18	1	72	3	1	2007	7	9
18	1	48	3	9	2007	7	4
18	1	52	3	2	2007	7	5
18	1	62	3	1	2007	7	7
18	1	58	3	2	2007	7	6
18	1	57	3	9	2007	14	6
18	1	52	3	2	2007	16	5
18	1	50	3	9	2007	23	5
18	1	48	3	9	2007	25	4
18	1	20	3	9	2007	25	2
18	1	18	3	9	2007	25	2
18	1	16	3	9	2007	25	2
18	1	15	3	9	2007	25	2
18	1	4	3	9	2007	25	1
18	1	67	3	1	2007	27	8
18	1	50	3	9	2007	27	5
18	1	48	3	9	2007	27	4
18	1	45	3	9	2007	28	4
18	1	28	3	9	2007	29	2
18	1	75	3	2	2007	31	10
18	1	71	3	3	2007	31	9
18	1	60	3	2	2007	31	7
18	1	57	3	3	2007	31	6
18	1	55	3	2	2007	31	6
18	1	55	3	1	2007	31	6
18	1	53	3	2	2007	31	5
18	1	51	3	2	2007	31	5
18	1	50	3	2	2007	31	5
18	1	48	3	2	2007	31	4
18	1	47	3	2	2007	31	4
18	1	47	3	1	2007	31	4
18	1	45	3	2	2007	31	4
18	1	43	3	2	2007	31	3
18	1	38	3	3	2007	31	2
18	1	38	3	3	2007	31	2
18	1	37	3	9	2007	31	2
18	1	36	3	9	2007	31	2
18	1	35	3	2	2007	31	2
18	1	34	3	2	2007	31	2
18	1	62	3	9	2007	35	7
18	1	44	3	9	2007	35	3
18	1	44	3	9	2007	35	3
18	1	39	3	9	2007	41	2
18	1	75	3	1	2007	43	10
18	1	60	3	9	2007	43	7
18	1	19	3	9	2007	47	2
18	1	52	3	1	2007	49	5
18	1	36	3	9	2007	49	2
18	1	22	3	9	2007	49	2
18	1	14	3	9	2007	49	1
18	1	62	3	9	2007	51	7
18	1	29	3	9	2007	52	2
18	1	82	3	9	2007	53	10
18	1	76	3	9	2007	53	10
18	1	68	3	3	2007	53	8
18	1	45	3	9	2007	53	4
18	1	45	3	9	2007	53	4
18	1	37	3	3	2007	53	2
18	1	34	3	9	2007	53	2
19	1	20	3	9	2007	2	2
19	1	20	3	9	2007	3	2
19	1	58	3	3	2007	5	6
19	1	48	3	3	2007	5	4
19	1	40	3	3	2007	5	3
19	1	47	3	1	2007	7	4
19	1	39	3	1	2007	7	2
19	1	79	3	2	2007	7	10
19	1	75	3	1	2007	13	10
19	1	48	3	3	2007	17	4
19	1	21	3	9	2007	20	2
19	1	82	3	9	2007	24	10
19	1	31	3	9	2007	24	2
19	1	14	3	9	2007	24	1
19	1	65	3	9	2007	25	8
19	1	35	3	9	2007	25	2
19	1	84	3	9	2007	27	10
19	1	75	3	9	2007	27	10
19	1	75	3	9	2007	27	10
19	1	75	3	9	2007	27	10
19	1	71	3	9	2007	27	9
19	1	71	3	9	2007	27	9
19	1	64	3	9	2007	27	7
19	1	57	3	9	2007	27	6
19	1	56	3	9	2007	27	6
19	1	53	3	9	2007	27	5
19	1	45	3	9	2007	27	4
19	1	21	3	9	2007	27	2
19	1	61	3	9	2007	31	7
19	1	59	3	9	2007	31	6
19	1	54	3	2	2007	31	5
19	1	45	3	2	2007	31	4
19	1	44	3	1	2007	31	3
19	1	43	3	9	2007	31	3
19	1	42	3	2	2007	31	3
19	1	38	3	2	2007	31	2
19	1	36	3	1	2007	31	2
19	1	31	3	2	2007	31	2
19	1	25	3	9	2007	31	2
19	1	24	3	2	2007	31	2
19	1	75	3	2	2007	34	10
19	1	48	3	1	2007	34	4
19	1	45	3	9	2007	34	4
19	1	58	3	9	2007	35	6
19	1	55	3	3	2007	35	6
19	1	13	3	9	2007	35	1
19	1	59	3	9	2007	41	6
19	1	47	3	1	2007	41	4
19	1	44	3	9	2007	41	3
19	1	40	3	9	2007	41	3
19	1	70	3	1	2007	43	9
19	1	70	3	3	2007	43	9
19	1	33	3	9	2007	47	2
19	1	27	3	9	2007	47	2
19	1	21	3	9	2007	47	2
19	1	67	3	1	2007	49	8
19	1	27	3	9	2007	49	2
19	1	24	3	1	2007	49	2
19	1	76	3	9	2007	51	10
19	1	56	3	9	2007	53	6
19	1	49	3	3	2007	53	4
19	1	43	3	9	2007	53	3
20	1	56	3	2	2007	18	6
20	1	82	3	9	2007	27	10
20	1	75	3	9	2007	27	10
20	1	73	3	9	2007	27	9
20	1	65	3	9	2007	27	8
20	1	55	3	9	2007	27	6
20	1	30	3	9	2007	27	2
20	1	55	3	9	2007	31	6
20	1	47	3	4	2007	31	4
20	1	43	3	9	2007	31	3
20	1	39	3	2	2007	31	2
20	1	34	3	9	2007	31	2
20	1	50	3	3	2007	34	5
20	1	56	3	9	2007	35	6
20	1	61	3	9	2007	41	7
20	1	83	3	2	2007	43	10
20	1	18	3	9	2007	52	2
21	1	50	3	9	2007	2	5
21	1	76	3	3	2007	4	10
21	1	50	3	2	2007	4	5
21	1	71	3	9	2007	6	9
21	1	80	3	1	2007	7	10
21	1	42	3	1	2007	7	3
21	1	38	3	1	2007	7	2
21	1	77	3	1	2007	7	10
21	1	73	3	1	2007	7	9
21	1	70	3	1	2007	7	9
21	1	43	3	9	2007	7	3
21	1	52	3	9	2007	11	5
21	1	39	3	9	2007	11	2
21	1	70	3	9	2007	18	9
21	1	27	3	9	2007	23	2
21	1	13	3	9	2007	23	1
21	1	37	3	9	2007	24	2
21	1	35	3	9	2007	24	2
21	1	34	3	9	2007	24	2
21	1	16	3	9	2007	24	2
21	1	65	3	9	2007	25	8
21	1	31	3	9	2007	25	2
21	1	22	3	9	2007	25	2
21	1	8	3	9	2007	25	1
21	1	80	3	9	2007	27	10
21	1	78	3	9	2007	27	10
21	1	77	3	9	2007	27	10
21	1	76	3	9	2007	27	10
21	1	75	3	9	2007	27	10
21	1	72	3	9	2007	27	9
21	1	70	3	1	2007	27	9
21	1	65	3	9	2007	27	8
21	1	54	3	4	2007	27	5
21	1	48	3	9	2007	27	4
21	1	45	3	9	2007	27	4
21	1	40	3	9	2007	27	3
21	1	61	3	9	2007	29	7
21	1	5	3	9	2007	29	1
21	1	74	3	2	2007	31	9
21	1	73	3	2	2007	31	9
21	1	72	3	9	2007	31	9
21	1	65	3	9	2007	31	8
21	1	54	3	1	2007	31	5
21	1	52	3	2	2007	31	5
21	1	50	3	1	2007	31	5
21	1	50	3	9	2007	31	5
21	1	48	3	3	2007	31	4
21	1	45	3	1	2007	31	4
21	1	42	3	3	2007	31	3
21	1	38	3	9	2007	31	2
21	1	37	3	9	2007	31	2
21	1	35	3	2	2007	31	2
21	1	30	2	9	2007	31	2
21	1	27	3	2	2007	31	2
21	1	25	3	2	2007	31	2
21	1	24	3	2	2007	31	2
21	1	71	3	9	2007	34	9
21	1	54	3	1	2007	34	5
21	1	66	3	9	2007	35	8
21	1	54	3	9	2007	35	5
21	1	37	3	9	2007	35	2
21	1	72	3	9	2007	41	9
21	1	54	3	9	2007	41	5
21	1	51	3	9	2007	41	5
21	1	6	3	9	2007	41	1
21	1	75	3	1	2007	43	10
21	1	69	3	2	2007	43	8
21	1	27	3	9	2007	47	2
21	1	6	3	9	2007	47	1
21	1	39	3	9	2007	48	2
21	1	12	3	9	2007	48	1
21	1	24	3	9	2007	49	2
21	1	70	3	9	2007	51	9
21	1	47	3	9	2007	51	4
21	1	81	3	9	2007	52	10
21	1	66	3	9	2007	52	8
21	1	44	3	9	2007	52	3
21	1	40	3	9	2007	52	3
21	1	30	3	9	2007	52	2
21	1	13	3	9	2007	52	1
21	1	62	3	3	2007	53	7
21	1	60	3	9	2007	53	7
21	1	46	3	9	2007	53	4
22	1	75	3	1	2007	2	10
22	1	70	3	1	2007	2	9
22	1	42	3	9	2007	2	3
22	1	86	3	1	2007	5	10
22	1	43	3	1	2007	7	3
22	1	76	3	9	2007	11	10
22	1	53	3	1	2007	13	5
22	1	60	3	1	2007	14	7
22	1	34	3	9	2007	24	2
22	1	8	3	9	2007	24	1
22	1	41	3	9	2007	25	3
22	1	28	3	9	2007	25	2
22	1	25	3	9	2007	25	2
22	1	23	3	9	2007	25	2
22	1	4	3	9	2007	25	1
22	1	80	3	9	2007	27	10
22	1	76	3	9	2007	27	10
22	1	75	3	9	2007	27	10
22	1	66	3	9	2007	27	8
22	1	43	3	9	2007	27	3
22	1	63	3	2	2007	31	7
22	1	60	3	1	2007	31	7
22	1	35	3	9	2007	31	2
22	1	76	3	9	2007	43	10
22	1	50	2	1	2007	43	5
22	1	23	3	1	2007	49	2
22	1	76	3	3	2007	53	10
22	1	37	3	9	2007	53	2
22	1	11	3	9	2007	53	1
23	1	8	3	9	2007	25	1
23	1	8	3	9	2007	30	1
23	1	7	3	9	2007	30	1
23	1	16	3	9	2007	33	2
24	1	53	3	2	2007	4	5
24	1	78	3	1	2007	5	10
24	1	37	3	3	2007	7	2
24	1	44	3	9	2007	7	3
24	1	70	3	9	2007	12	9
24	1	51	3	9	2007	25	5
24	1	15	3	9	2007	25	2
24	1	53	3	9	2007	27	5
24	1	52	3	3	2007	27	5
24	1	42	3	9	2007	27	3
24	1	41	3	9	2007	27	3
24	1	13	3	9	2007	30	1
24	1	4	3	9	2007	30	1
24	1	46	3	9	2007	31	4
24	1	42	3	9	2007	31	3
24	1	40	3	9	2007	31	3
24	1	32	3	3	2007	31	2
24	1	17	3	9	2007	49	2
24	1	59	3	9	2007	51	6
24	1	72	3	9	2007	52	9
24	1	27	3	9	2007	53	2
1	2	67	3	9	2007	1	8
1	2	73	3	1	2007	4	9
1	2	71	3	2	2007	4	9
1	2	81	3	1	2007	5	10
1	2	71	3	2	2007	5	9
1	2	46	3	9	2007	5	4
1	2	74	3	9	2007	7	9
1	2	64	3	9	2007	7	7
1	2	50	3	2	2007	7	5
1	2	61	3	1	2007	18	7
1	2	22	3	9	2007	25	2
1	2	16	3	9	2007	25	2
1	2	83	3	9	2007	27	10
1	2	72	3	2	2007	27	9
1	2	71	3	9	2007	27	9
1	2	66	3	1	2007	27	8
1	2	63	3	9	2007	27	7
1	2	57	3	9	2007	27	6
1	2	55	3	9	2007	27	6
1	2	29	3	9	2007	27	2
1	2	51	3	9	2007	30	5
1	2	20	3	9	2007	30	2
1	2	74	3	2	2007	38	9
1	2	66	3	1	2007	38	8
1	2	63	3	3	2007	38	7
1	2	42	3	9	2007	39	3
1	2	42	3	9	2007	41	3
1	2	81	3	3	2007	43	10
1	2	69	3	3	2007	43	8
1	2	59	3	2	2007	43	6
1	2	56	3	2	2007	43	6
1	2	45	3	9	2007	43	4
1	2	22	3	9	2007	43	2
1	2	60	3	9	2007	51	7
1	2	50	3	9	2007	51	5
1	2	53	3	9	2007	52	5
1	2	52	3	1	2007	52	5
1	2	22	3	9	2007	52	2
1	2	20	3	9	2007	52	2
2	2	76	3	9	2007	27	10
2	2	72	3	9	2007	27	9
2	2	73	3	9	2007	38	9
2	2	15	3	9	2007	52	2
3	2	62	3	2	2007	2	7
3	2	76	3	3	2007	5	10
3	2	72	3	1	2007	7	9
3	2	64	3	2	2007	7	7
3	2	45	3	3	2007	14	4
3	2	67	3	3	2007	18	8
3	2	55	3	1	2007	18	6
3	2	52	3	1	2007	18	5
3	2	50	3	9	2007	25	5
3	2	18	3	9	2007	25	2
3	2	1	3	9	2007	25	1
3	2	73	3	9	2007	27	9
3	2	70	3	9	2007	27	9
3	2	70	3	9	2007	27	9
3	2	70	3	9	2007	27	9
3	2	60	3	9	2007	27	7
3	2	78	3	9	2007	38	10
3	2	74	3	9	2007	38	9
3	2	72	3	9	2007	38	9
3	2	65	3	1	2007	38	8
3	2	45	3	1	2007	38	4
3	2	80	3	1	2007	43	10
3	2	69	3	1	2007	43	8
3	2	68	3	1	2007	43	8
3	2	54	3	1	2007	43	5
3	2	53	3	4	2007	43	5
3	2	28	3	9	2007	47	2
3	2	85	3	9	2007	49	10
3	2	67	3	1	2007	52	8
3	2	31	3	9	2007	52	2
3	2	65	3	3	2007	53	8
4	2	65	3	3	2007	5	8
4	2	68	3	9	2007	6	8
4	2	37	3	2	2007	7	2
4	2	69	3	1	2007	13	8
4	2	53	3	2	2007	14	5
4	2	64	3	3	2007	20	7
4	2	55	3	9	2007	20	6
4	2	31	3	1	2007	24	2
4	2	36	3	9	2007	25	2
4	2	75	3	9	2007	27	10
4	2	72	3	9	2007	27	9
4	2	72	3	9	2007	27	9
4	2	62	3	9	2007	27	7
4	2	60	3	9	2007	27	7
4	2	59	3	9	2007	27	6
4	2	47	3	2	2007	27	4
4	2	70	3	1	2007	38	9
4	2	43	3	9	2007	39	3
4	2	39	3	9	2007	39	2
4	2	37	3	9	2007	39	2
4	2	32	3	9	2007	39	2
4	2	73	3	4	2007	40	9
4	2	44	3	9	2007	41	3
4	2	40	3	4	2007	41	3
4	2	78	3	3	2007	43	10
4	2	70	3	2	2007	43	9
4	2	58	3	1	2007	43	6
4	2	54	3	1	2007	43	5
4	2	35	3	2	2007	43	2
4	2	37	3	4	2007	47	2
4	2	57	3	9	2007	49	6
4	2	23	3	9	2007	49	2
4	2	32	3	9	2007	52	2
4	2	87	3	9	2007	53	10
5	2	72	3	1	2007	5	9
5	2	47	3	9	2007	20	4
5	2	68	3	9	2007	25	8
5	2	61	3	9	2007	52	7
7	2	73	3	2	2007	4	9
7	2	71	3	2	2007	5	9
7	2	55	3	3	2007	5	6
7	2	71	3	9	2007	7	9
7	2	60	3	1	2007	7	7
7	2	55	3	2	2007	7	6
7	2	41	3	2	2007	7	3
7	2	76	3	9	2007	7	10
7	2	75	3	3	2007	7	10
7	2	56	3	1	2007	7	6
7	2	50	3	9	2007	7	5
7	2	67	3	9	2007	11	8
7	2	59	3	2	2007	12	6
7	2	56	3	1	2007	12	6
7	2	55	3	9	2007	14	6
7	2	54	3	3	2007	16	5
7	2	71	3	2	2007	18	9
7	2	40	3	3	2007	20	3
7	2	14	3	9	2007	24	1
7	2	65	3	9	2007	25	8
7	2	50	3	9	2007	25	5
7	2	26	3	9	2007	25	2
7	2	25	3	9	2007	25	2
7	2	8	3	9	2007	25	1
7	2	3	3	9	2007	25	1
7	2	82	3	1	2007	27	10
7	2	80	3	9	2007	27	10
7	2	79	3	9	2007	27	10
7	2	71	3	9	2007	27	9
7	2	70	3	9	2007	27	9
7	2	70	3	9	2007	27	9
7	2	64	3	9	2007	27	7
7	2	67	3	9	2007	30	8
7	2	74	3	2	2007	38	9
7	2	73	3	9	2007	38	9
7	2	62	3	1	2007	38	7
7	2	36	3	9	2007	39	2
7	2	26	3	9	2007	39	2
7	2	84	3	2	2007	43	10
7	2	79	3	3	2007	43	10
7	2	73	3	1	2007	43	9
7	2	70	3	2	2007	43	9
7	2	63	3	3	2007	43	7
7	2	63	3	2	2007	43	7
7	2	63	3	1	2007	43	7
7	2	54	3	1	2007	43	5
7	2	50	3	1	2007	43	5
7	2	24	3	1	2007	43	2
7	2	68	3	4	2007	44	8
7	2	31	3	9	2007	47	2
7	2	28	3	9	2007	47	2
7	2	25	3	1	2007	49	2
7	2	80	3	3	2007	51	10
7	2	49	3	9	2007	51	4
7	2	52	3	9	2007	52	5
7	2	38	3	9	2007	52	2
7	2	11	3	9	2007	52	1
7	2	71	3	3	2007	53	9
7	2	67	3	9	2007	53	8
8	2	70	3	2	2007	4	9
8	2	64	3	1	2007	7	7
9	2	74	3	1	2007	31	9
9	2	75	3	1	2007	38	10
9	2	10	3	9	2007	47	1
9	2	36	3	1	2007	49	2
10	2	77	3	3	2007	5	10
10	2	72	3	3	2007	5	9
10	2	68	3	2	2007	5	8
10	2	59	3	9	2007	5	6
10	2	58	3	1	2007	5	6
10	2	52	3	1	2007	5	5
10	2	48	3	9	2007	5	4
10	2	65	3	1	2007	7	8
10	2	47	3	9	2007	7	4
10	2	73	3	1	2007	7	9
10	2	71	3	2	2007	18	9
10	2	74	3	9	2007	20	9
10	2	59	3	9	2007	23	6
10	2	48	3	9	2007	25	4
10	2	28	3	9	2007	25	2
10	2	24	3	9	2007	25	2
10	2	19	3	9	2007	25	2
10	2	17	3	9	2007	25	2
10	2	10	3	9	2007	25	1
10	2	3	3	9	2007	25	1
10	2	77	3	9	2007	27	10
10	2	77	3	9	2007	27	10
10	2	77	3	9	2007	27	10
10	2	75	3	9	2007	27	10
10	2	74	3	9	2007	27	9
10	2	73	3	9	2007	27	9
10	2	73	3	9	2007	27	9
10	2	66	3	9	2007	27	8
10	2	65	3	9	2007	27	8
10	2	60	3	1	2007	27	7
10	2	55	3	9	2007	27	6
10	2	52	3	9	2007	27	5
10	2	51	3	9	2007	27	5
10	2	45	3	1	2007	27	4
10	2	41	3	9	2007	27	3
10	2	40	3	9	2007	27	3
10	2	26	3	9	2007	27	2
10	2	20	3	9	2007	29	2
10	2	57	3	4	2007	30	6
10	2	49	3	9	2007	31	4
10	2	44	3	3	2007	31	3
10	2	39	3	2	2007	31	2
10	2	83	3	2	2007	38	10
10	2	73	3	2	2007	38	9
10	2	70	3	3	2007	38	9
10	2	60	3	4	2007	38	7
10	2	58	3	2	2007	38	6
10	2	24	3	9	2007	39	2
10	2	80	3	1	2007	43	10
10	2	80	3	3	2007	43	10
10	2	78	3	4	2007	43	10
10	2	70	3	1	2007	43	9
10	2	68	3	2	2007	43	8
10	2	65	3	2	2007	43	8
10	2	52	3	1	2007	43	5
10	2	25	3	1	2007	43	2
10	2	21	3	9	2007	47	2
10	2	55	3	4	2007	52	6
10	2	24	3	9	2007	52	2
10	2	65	3	9	2007	53	8
10	2	49	3	9	2007	53	4
11	2	3	3	9	2007	53	1
12	2	85	3	9	2007	5	10
12	2	80	3	3	2007	5	10
12	2	73	3	9	2007	5	9
12	2	54	3	3	2007	5	5
12	2	48	3	2	2007	5	4
12	2	73	3	9	2007	6	9
12	2	82	3	1	2007	11	10
12	2	55	3	2	2007	18	6
12	2	49	3	3	2007	20	4
12	2	58	3	3	2007	23	6
12	2	68	3	9	2007	25	8
12	2	27	3	9	2007	25	2
12	2	20	3	9	2007	25	2
12	2	75	3	9	2007	27	10
12	2	75	3	9	2007	27	10
12	2	73	3	1	2007	27	9
12	2	68	3	9	2007	27	8
12	2	55	3	1	2007	27	6
12	2	86	3	3	2007	38	10
12	2	82	3	3	2007	38	10
12	2	80	3	3	2007	38	10
12	2	61	3	9	2007	38	7
12	2	60	3	4	2007	38	7
12	2	42	3	9	2007	39	3
12	2	42	3	2	2007	43	3
12	2	67	3	1	2007	51	8
12	2	50	3	9	2007	52	5
12	2	27	3	5	2007	52	2
12	2	75	3	9	2007	53	10
12	2	69	3	3	2007	53	8
12	2	62	3	9	2007	53	7
13	2	85	3	1	2007	2	10
13	2	80	3	1	2007	2	10
13	2	78	3	1	2007	2	10
13	2	73	3	9	2007	2	9
13	2	72	3	9	2007	2	9
13	2	66	3	9	2007	2	8
13	2	62	3	3	2007	2	7
13	2	62	3	1	2007	2	7
13	2	61	3	9	2007	2	7
13	2	60	3	9	2007	2	7
13	2	60	3	9	2007	2	7
13	2	57	3	1	2007	2	6
13	2	51	3	1	2007	2	5
13	2	51	3	1	2007	2	5
13	2	45	3	9	2007	2	4
13	2	45	3	9	2007	2	4
13	2	25	3	3	2007	2	2
13	2	24	3	9	2007	2	2
13	2	22	3	9	2007	2	2
13	2	77	3	1	2007	3	10
13	2	75	3	1	2007	3	10
13	2	70	3	9	2007	3	9
13	2	55	3	1	2007	3	6
13	2	43	3	9	2007	3	3
13	2	88	3	2	2007	4	10
13	2	85	3	3	2007	4	10
13	2	81	3	2	2007	4	10
13	2	80	3	1	2007	4	10
13	2	76	3	9	2007	4	10
13	2	75	3	2	2007	4	10
13	2	75	3	2	2007	4	10
13	2	71	3	9	2007	4	9
13	2	69	3	1	2007	4	8
13	2	67	3	3	2007	4	8
13	2	65	3	3	2007	4	8
13	2	63	3	2	2007	4	7
13	2	56	3	1	2007	4	6
13	2	55	2	1	2007	4	6
13	2	55	3	9	2007	4	6
13	2	53	3	9	2007	4	5
13	2	48	3	9	2007	4	4
13	2	39	3	9	2007	4	2
13	2	36	3	1	2007	4	2
13	2	92	3	9	2007	5	10
13	2	87	3	1	2007	5	10
13	2	85	3	9	2007	5	10
13	2	85	3	2	2007	5	10
13	2	81	3	9	2007	5	10
13	2	80	3	2	2007	5	10
13	2	78	3	1	2007	5	10
13	2	77	3	3	2007	5	10
13	2	77	3	1	2007	5	10
13	2	77	3	9	2007	5	10
13	2	76	3	3	2007	5	10
13	2	75	3	9	2007	5	10
13	2	75	3	3	2007	5	10
13	2	75	3	3	2007	5	10
13	2	75	3	2	2007	5	10
13	2	75	3	9	2007	5	10
13	2	75	3	1	2007	5	10
13	2	74	3	1	2007	5	9
13	2	73	3	1	2007	5	9
13	2	73	3	9	2007	5	9
13	2	73	3	9	2007	5	9
13	2	72	3	1	2007	5	9
13	2	72	3	1	2007	5	9
13	2	71	3	3	2007	5	9
13	2	70	3	2	2007	5	9
13	2	70	3	9	2007	5	9
13	2	67	3	2	2007	5	8
13	2	66	3	2	2007	5	8
13	2	66	3	9	2007	5	8
13	2	65	3	3	2007	5	8
13	2	64	3	2	2007	5	7
13	2	64	3	3	2007	5	7
13	2	63	3	2	2007	5	7
13	2	63	3	3	2007	5	7
13	2	63	3	1	2007	5	7
13	2	62	3	3	2007	5	7
13	2	61	3	2	2007	5	7
13	2	60	3	9	2007	5	7
13	2	60	3	9	2007	5	7
13	2	60	3	3	2007	5	7
13	2	60	3	3	2007	5	7
13	2	60	3	1	2007	5	7
13	2	57	3	1	2007	5	6
13	2	57	3	9	2007	5	6
13	2	56	3	2	2007	5	6
13	2	56	3	1	2007	5	6
13	2	54	3	2	2007	5	5
13	2	54	3	9	2007	5	5
13	2	52	3	3	2007	5	5
13	2	52	3	1	2007	5	5
13	2	51	3	9	2007	5	5
13	2	51	3	3	2007	5	5
13	2	50	3	2	2007	5	5
13	2	47	3	3	2007	5	4
13	2	47	3	3	2007	5	4
13	2	46	3	9	2007	5	4
13	2	44	3	1	2007	5	3
13	2	41	3	9	2007	5	3
13	2	40	3	3	2007	5	3
13	2	39	3	9	2007	5	2
13	2	39	3	2	2007	5	2
13	2	37	3	9	2007	5	2
13	2	35	3	9	2007	5	2
13	2	30	3	2	2007	5	2
13	2	27	3	3	2007	5	2
13	2	59	3	1	2007	6	6
13	2	57	3	2	2007	6	6
13	2	56	3	9	2007	6	6
13	2	31	3	9	2007	6	2
13	2	28	3	6	2007	6	2
13	2	95	3	1	2007	7	10
13	2	85	2	9	2007	7	10
13	2	85	3	2	2007	7	10
13	2	84	2	1	2007	7	10
13	2	84	3	3	2007	7	10
13	2	83	3	1	2007	7	10
13	2	82	3	1	2007	7	10
13	2	80	3	2	2007	7	10
13	2	80	2	1	2007	7	10
13	2	79	3	3	2007	7	10
13	2	78	3	1	2007	7	10
13	2	75	3	2	2007	7	10
13	2	73	3	3	2007	7	9
13	2	72	3	1	2007	7	9
13	2	72	3	1	2007	7	9
13	2	70	3	9	2007	7	9
13	2	67	3	1	2007	7	8
13	2	65	3	1	2007	7	8
13	2	65	3	1	2007	7	8
13	2	65	3	1	2007	7	8
13	2	63	3	1	2007	7	7
13	2	62	3	2	2007	7	7
13	2	62	3	1	2007	7	7
13	2	61	3	1	2007	7	7
13	2	59	3	1	2007	7	6
13	2	57	3	1	2007	7	6
13	2	57	3	1	2007	7	6
13	2	56	3	3	2007	7	6
13	2	55	3	9	2007	7	6
13	2	54	3	9	2007	7	5
13	2	53	3	9	2007	7	5
13	2	53	3	1	2007	7	5
13	2	48	3	1	2007	7	4
13	2	48	3	9	2007	7	4
13	2	45	3	9	2007	7	4
13	2	45	3	3	2007	7	4
13	2	42	3	2	2007	7	3
13	2	42	3	9	2007	7	3
13	2	34	3	2	2007	7	2
13	2	30	3	2	2007	7	2
13	2	26	3	9	2007	7	2
13	2	76	3	1	2007	7	10
13	2	70	3	1	2007	7	9
13	2	65	3	1	2007	7	8
13	2	65	3	9	2007	7	8
13	2	60	3	3	2007	7	7
13	2	55	3	1	2007	7	6
13	2	54	3	2	2007	7	5
13	2	53	3	1	2007	7	5
13	2	52	3	1	2007	7	5
13	2	51	3	1	2007	7	5
13	2	51	3	1	2007	7	5
13	2	51	3	1	2007	7	5
13	2	41	3	2	2007	7	3
13	2	40	3	1	2007	7	3
13	2	37	3	2	2007	7	2
13	2	84	3	1	2007	7	10
13	2	60	3	2	2007	7	7
13	2	83	3	9	2007	11	10
13	2	76	3	4	2007	11	10
13	2	72	3	9	2007	11	9
13	2	69	3	9	2007	11	8
13	2	62	3	3	2007	11	7
13	2	45	3	9	2007	11	4
13	2	5	3	9	2007	11	1
13	2	82	3	1	2007	12	10
13	2	83	3	9	2007	13	10
13	2	74	3	1	2007	13	9
13	2	70	3	1	2007	13	9
13	2	56	3	1	2007	13	6
13	2	44	3	1	2007	13	3
13	2	72	3	9	2007	14	9
13	2	62	3	1	2007	14	7
13	2	59	3	1	2007	14	6
13	2	56	3	3	2007	14	6
13	2	47	3	1	2007	14	4
13	2	41	3	9	2007	14	3
13	2	71	3	9	2007	15	9
13	2	46	3	9	2007	16	4
13	2	70	3	1	2007	17	9
13	2	57	3	9	2007	17	6
13	2	45	3	9	2007	17	4
13	2	79	3	2	2007	18	10
13	2	77	3	2	2007	18	10
13	2	76	3	1	2007	18	10
13	2	76	3	1	2007	18	10
13	2	74	3	1	2007	18	9
13	2	71	3	9	2007	18	9
13	2	71	3	3	2007	18	9
13	2	70	3	1	2007	18	9
13	2	69	3	2	2007	18	8
13	2	69	3	1	2007	18	8
13	2	65	3	1	2007	18	8
13	2	64	3	3	2007	18	7
13	2	62	3	1	2007	18	7
13	2	60	3	2	2007	18	7
13	2	59	3	2	2007	18	6
13	2	56	3	1	2007	18	6
13	2	55	3	2	2007	18	6
13	2	54	3	1	2007	18	5
13	2	54	3	2	2007	18	5
13	2	51	3	1	2007	18	5
13	2	50	3	2	2007	18	5
13	2	46	3	1	2007	18	4
13	2	37	3	2	2007	18	2
13	2	85	3	9	2007	20	10
13	2	84	3	9	2007	20	10
13	2	80	3	2	2007	20	10
13	2	80	3	9	2007	20	10
13	2	78	3	9	2007	20	10
13	2	77	3	9	2007	20	10
13	2	74	3	9	2007	20	9
13	2	73	3	9	2007	20	9
13	2	72	3	2	2007	20	9
13	2	71	3	9	2007	20	9
13	2	70	3	3	2007	20	9
13	2	70	3	9	2007	20	9
13	2	70	3	3	2007	20	9
13	2	69	3	9	2007	20	8
13	2	65	3	9	2007	20	8
13	2	65	3	9	2007	20	8
13	2	61	3	9	2007	20	7
13	2	58	3	3	2007	20	6
13	2	57	3	9	2007	20	6
13	2	55	3	9	2007	20	6
13	2	53	3	3	2007	20	5
13	2	52	3	9	2007	20	5
13	2	52	3	9	2007	20	5
13	2	48	3	9	2007	20	4
13	2	39	3	9	2007	20	2
13	2	37	3	9	2007	20	2
13	2	78	3	9	2007	23	10
13	2	76	3	3	2007	23	10
13	2	70	3	9	2007	23	9
13	2	65	3	9	2007	23	8
13	2	49	3	9	2007	23	4
13	2	45	3	9	2007	23	4
13	2	30	3	9	2007	23	2
13	2	11	3	9	2007	23	1
13	2	71	3	9	2007	24	9
13	2	67	3	9	2007	24	8
13	2	63	3	9	2007	24	7
13	2	45	3	9	2007	24	4
13	2	45	3	9	2007	24	4
13	2	33	3	9	2007	24	2
13	2	30	3	9	2007	24	2
13	2	29	3	9	2007	24	2
13	2	23	3	9	2007	24	2
13	2	22	3	9	2007	24	2
13	2	22	3	9	2007	24	2
13	2	20	3	9	2007	24	2
13	2	13	3	9	2007	24	1
13	2	12	3	9	2007	24	1
13	2	10	3	9	2007	24	1
13	2	9	3	9	2007	24	1
13	2	83	3	9	2007	25	10
13	2	74	3	9	2007	25	9
13	2	72	3	9	2007	25	9
13	2	72	3	9	2007	25	9
13	2	71	3	9	2007	25	9
13	2	69	3	9	2007	25	8
13	2	68	3	9	2007	25	8
13	2	63	3	9	2007	25	7
13	2	61	3	9	2007	25	7
13	2	58	3	9	2007	25	6
13	2	57	3	9	2007	25	6
13	2	54	3	9	2007	25	5
13	2	53	3	9	2007	25	5
13	2	51	3	9	2007	25	5
13	2	47	3	9	2007	25	4
13	2	47	3	9	2007	25	4
13	2	46	3	9	2007	25	4
13	2	46	3	9	2007	25	4
13	2	45	3	9	2007	25	4
13	2	42	3	9	2007	25	3
13	2	41	3	9	2007	25	3
13	2	40	3	9	2007	25	3
13	2	39	3	9	2007	25	2
13	2	37	3	9	2007	25	2
13	2	37	3	9	2007	25	2
13	2	36	3	9	2007	25	2
13	2	35	3	9	2007	25	2
13	2	34	3	9	2007	25	2
13	2	33	3	9	2007	25	2
13	2	32	3	9	2007	25	2
13	2	26	3	9	2007	25	2
13	2	26	3	9	2007	25	2
13	2	24	3	9	2007	25	2
13	2	24	3	9	2007	25	2
13	2	24	3	9	2007	25	2
13	2	23	3	9	2007	25	2
13	2	23	3	9	2007	25	2
13	2	23	3	9	2007	25	2
13	2	23	3	9	2007	25	2
13	2	21	3	9	2007	25	2
13	2	21	3	9	2007	25	2
13	2	20	3	9	2007	25	2
13	2	20	3	9	2007	25	2
13	2	20	3	9	2007	25	2
13	2	18	3	9	2007	25	2
13	2	15	3	9	2007	25	2
13	2	15	3	9	2007	25	2
13	2	15	3	9	2007	25	2
13	2	14	3	9	2007	25	1
13	2	13	3	9	2007	25	1
13	2	12	3	9	2007	25	1
13	2	11	3	9	2007	25	1
13	2	11	3	9	2007	25	1
13	2	10	3	9	2007	25	1
13	2	9	3	9	2007	25	1
13	2	8	3	9	2007	25	1
13	2	8	3	9	2007	25	1
13	2	8	3	9	2007	25	1
13	2	6	3	9	2007	25	1
13	2	6	3	9	2007	25	1
13	2	4	3	9	2007	25	1
13	2	4	3	9	2007	25	1
13	2	3	3	9	2007	25	1
13	2	3	3	9	2007	25	1
13	2	3	3	9	2007	25	1
13	2	3	3	9	2007	25	1
13	2	2	3	9	2007	25	1
13	2	2	3	9	2007	25	1
13	2	2	3	9	2007	25	1
13	2	2	3	9	2007	25	1
13	2	98	3	9	2007	27	10
13	2	87	3	9	2007	27	10
13	2	86	3	9	2007	27	10
13	2	85	3	1	2007	27	10
13	2	82	3	9	2007	27	10
13	2	81	3	9	2007	27	10
13	2	80	3	9	2007	27	10
13	2	80	3	9	2007	27	10
13	2	80	3	9	2007	27	10
13	2	80	3	9	2007	27	10
13	2	80	3	9	2007	27	10
13	2	80	3	9	2007	27	10
13	2	80	3	9	2007	27	10
13	2	80	3	9	2007	27	10
13	2	80	3	1	2007	27	10
13	2	80	3	9	2007	27	10
13	2	79	3	9	2007	27	10
13	2	78	3	9	2007	27	10
13	2	78	3	9	2007	27	10
13	2	75	3	9	2007	27	10
13	2	75	3	2	2007	27	10
13	2	75	3	9	2007	27	10
13	2	75	3	1	2007	27	10
13	2	74	3	9	2007	27	9
13	2	74	3	9	2007	27	9
13	2	74	3	9	2007	27	9
13	2	74	3	9	2007	27	9
13	2	73	3	1	2007	27	9
13	2	73	3	9	2007	27	9
13	2	73	3	9	2007	27	9
13	2	72	3	9	2007	27	9
13	2	72	3	9	2007	27	9
13	2	71	3	1	2007	27	9
13	2	70	3	9	2007	27	9
13	2	70	3	1	2007	27	9
13	2	70	3	2	2007	27	9
13	2	70	3	9	2007	27	9
13	2	70	3	9	2007	27	9
13	2	70	3	9	2007	27	9
13	2	69	3	9	2007	27	8
13	2	69	3	9	2007	27	8
13	2	69	3	9	2007	27	8
13	2	68	3	9	2007	27	8
13	2	67	3	9	2007	27	8
13	2	66	3	9	2007	27	8
13	2	65	3	9	2007	27	8
13	2	64	3	9	2007	27	7
13	2	64	3	9	2007	27	7
13	2	64	3	9	2007	27	7
13	2	64	3	9	2007	27	7
13	2	63	3	9	2007	27	7
13	2	63	3	9	2007	27	7
13	2	63	3	9	2007	27	7
13	2	62	3	1	2007	27	7
13	2	62	3	9	2007	27	7
13	2	62	3	9	2007	27	7
13	2	61	3	9	2007	27	7
13	2	60	3	9	2007	27	7
13	2	60	3	2	2007	27	7
13	2	60	3	9	2007	27	7
13	2	60	3	1	2007	27	7
13	2	58	3	9	2007	27	6
13	2	58	3	9	2007	27	6
13	2	58	3	9	2007	27	6
13	2	57	3	9	2007	27	6
13	2	57	3	9	2007	27	6
13	2	56	3	9	2007	27	6
13	2	56	3	9	2007	27	6
13	2	55	3	9	2007	27	6
13	2	55	3	9	2007	27	6
13	2	55	3	9	2007	27	6
13	2	55	3	1	2007	27	6
13	2	55	3	9	2007	27	6
13	2	55	3	9	2007	27	6
13	2	55	3	9	2007	27	6
13	2	54	3	9	2007	27	5
13	2	53	3	9	2007	27	5
13	2	53	3	9	2007	27	5
13	2	53	3	9	2007	27	5
13	2	53	3	9	2007	27	5
13	2	52	3	1	2007	27	5
13	2	52	3	9	2007	27	5
13	2	50	3	9	2007	27	5
13	2	50	3	2	2007	27	5
13	2	50	3	1	2007	27	5
13	2	50	3	1	2007	27	5
13	2	49	3	9	2007	27	4
13	2	48	3	9	2007	27	4
13	2	46	3	9	2007	27	4
13	2	46	3	9	2007	27	4
13	2	44	3	9	2007	27	3
13	2	44	3	9	2007	27	3
13	2	42	3	9	2007	27	3
[truncated: 13,823 more rows]

## Sheet: codes
Site	code					Gender			rcity	City of Residence
Lip	1					1	Male
Oral Cavity	2					2	Female
Pharynx	3
Oesophagus	4
Stomach	5
Small Intestine	6
Colorectum	7	include Colon,Rectum,Anal Canal
Liver	11
Gall Bladder	12
Billiary Tract	13
Pancrease	14
Digestive System Unespecified	15
Nasal Cavity&Middle Ear	16
Accessory Sinuses	17
Larynx	18
Lung&Bronchus	20
Thymus	21
Heart	22
Mediastinum&Pleura	23
Bone&Articular Cartilage	24
Blood&Bone Marrow	25
Skin-Nonmelanoma	27
Peripheral Nervous System	28
Perituneum	29
Connective&Soft Tissue	30
Breast	31
Vulva	32
Vagina	33
Uterus	34
Ovary	35
Female Genital-Unespecified	36
Penis	37
Prostate	38
Testis	39
Male Genital-Unespecified	40
Kidney	41
Ureter	42
Bladder	43
Urinary-Unespecified	44
Eye	45
Meninge	46
Brain	47
Spinal Cord	48
Thyroid	49
Adrenal Gland	50
Unespecified Sites	51
Lymph Nodes	52
Unespecified Sites	53
