# Supplementary material for: Changing Epidemiology of Common Cancers in Southern Iran, 2007-2010: A Cross Sectional Study
Source: PLoS One. 2016 May 24;11(5):e0155669. doi: 10.1371/journal.pone.0155669 (PMC4878731; doi:10.1371/journal.pone.0155669)
Supplement: S2 Table — (XLSX) [file pone.0155669.s002.xlsx]

## Sheet: Sheet1
sex	city	Tumor sites	ASR07-10	se07-10	ASR98-02	se98-02	X2010/2002	Z/X	1-z/x	1+z/x	ASR07-10/ASR98-02	lower	upper	SRR(95%CI)
Female	Fars	Breast	28.37	0.755102	13	0.459184	9.83959	0.199195	0.800805	1.1992	2.18231	1.86812	2.54933	2.2(1.9,2.5)
Female	Fars	Colorectum	7.49	0.408163	2.6	0.255102	10.5536	0.185718	0.814282	1.18572	2.88077	2.36684	3.50629	2.9(2.4,3.5)
Female	Fars	Stomach	5.56	0.352041	4.4	0.255102	3.06862	0.638723	0.361277	1.63872	1.26364	1.08821	1.46734	1.3(1.1,1.5)
Female	Fars	Thyroid	5.51	0.321429	2.2	0.153061	13.0578	0.150102	0.849898	1.1501	2.50455	2.18212	2.87461	2.5(2.2,2.9)
Female	Fars	Bladder	3.93	0.295918	1.9	0.153061	9.14452	0.214336	0.785664	1.21434	2.06842	1.77005	2.41708	2.1(1.8,2.4)
Female	Fars	Ovary	3.64	0.27551	2	0.153061	8.25501	0.237432	0.762568	1.23743	1.82	1.57878	2.09807	1.8(1.6,2.1)
Female	Fars	Leukemia	3.49	0.265306	4.4	0.153061	-4.84997	-0.404126	1.40413	0.595874	0.793182	0.722282	0.871042	0.8(0.7,0.9)
Female	Fars	nervous system	3.26	0.270408	2.2	0.204082	4.61794	0.424432	0.575568	1.42443	1.48182	1.25402	1.751	1.5(1.3,1.8)
Female	Fars	Lung	3.04	0.260204	2.9	0.255102	0.527175	3.71793	-2.71793	4.71793	1.04828	0.879729	1.24911	1(0.9,1.2)
Female	Fars	Cervix uteri	2.55	0.234694	1.5	0.153061	6.68714	0.2931	0.7069	1.2931	1.7	1.45514	1.98607	1.7(1.5,2)
female	Fars	total	95.46	1.41327	55.5	0.969388	6.80279	0.288117	0.711883	1.28812	1.72	1.47119	2.01089	1.7(1.5,2)
Male	Fars	Bladder	15.6	0.586735	6.8	0.306122	10.0464	0.195095	0.804905	1.1951	2.29412	1.95102	2.69755	2.3(2,2.7)
Male	Fars	Prostate	12.99	0.520408	3.5	0.204082	15.1853	0.129072	0.870928	1.12907	3.71143	3.1335	4.39595	3.7(3.1,4.4)
Male	Fars	Stomach	11.21	0.494898	9.2	0.408163	2.44216	0.802569	0.197431	1.80257	1.21848	1.03978	1.42788	1.2(1,1.4)
Male	Fars	Colorectum	9.57	0.459184	3.4	0.255102	11.1805	0.175305	0.824695	1.17531	2.81471	2.34771	3.37459	2.8(2.3,3.4)
Male	Fars	Leukemia	6.82	0.362245	5.5		5.02967	0.389688	0.610312	1.38969	1.24	1.14029	1.34843	1.2(1.1,1.3)
Male	Fars	Lung	6.09	0.357143	6.3	0.255102	-0.545092	-3.59572	4.59572	-2.59572	0.966667	0.855728	1.09199	1(0.9,1.1)
Male	Fars	nervous system	4.44	0.290816	3	0.255102	4.81119	0.407384	0.592616	1.40738	1.48	1.26154	1.7363	1.5(1.3,1.7)
Male	Fars	Larynx	3.93	0.30102	1	0.102041	14.5013	0.135161	0.864839	1.13516	3.93	3.26629	4.72858	3.9(3.3,4.7)
Male	Fars	Kidney	3.81	0.290816	1.3	0.153061	11.6202	0.168672	0.831328	1.16867	2.93077	2.44464	3.51357	2.9(2.4,3.5)
Male	Fars	Oesophagus	3.25	0.270408	2	0.153061	6.47344	0.302776	0.697224	1.30278	1.625	1.40285	1.88232	1.6(1.4,1.9)
Male	Fars	Oral cavity	1.95	0.204082	0.1	0.0510204	20.9028	0.0937672	0.906233	1.09377	19.5	14.7595	25.7631	19.5(14.8,25.8)
male	fars	total	101.48	1.46429	64.5	1.02041	5.80467	0.337659	0.662341	1.33766	1.57333	1.35009	1.83349	1.6(1.4,1.8)

## Sheet: Sheet2
ASR07-10/ASR98-02	lower	upper
2.2	1.9	2.5	2.2(1.9,2.5)
2.9	2.4	3.5	2.9(2.4,3.5)
1.3	1.1	1.5	1.3(1.1,1.5)
2.5	2.2	2.9	2.5(2.2,2.9)
2.1	1.8	2.4	2.1(1.8,2.4)
1.8	1.6	2.1	1.8(1.6,2.1)
0.8	0.7	0.9	0.8(0.7,0.9)
1.5	1.3	1.8	1.5(1.3,1.8)
1	0.9	1.2	1(0.9,1.2)
1.7	1.5	2	1.7(1.5,2)
1.7	1.5	2	1.7(1.5,2)
2.3	2	2.7	2.3(2,2.7)
3.7	3.1	4.4	3.7(3.1,4.4)
1.2	1	1.4	1.2(1,1.4)
2.8	2.3	3.4	2.8(2.3,3.4)
1.2	1.1	1.3	1.2(1.1,1.3)
1	0.9	1.1	1(0.9,1.1)
1.5	1.3	1.7	1.5(1.3,1.7)
3.9	3.3	4.7	3.9(3.3,4.7)
2.9	2.4	3.5	2.9(2.4,3.5)
1.6	1.4	1.9	1.6(1.4,1.9)
19.5	14.8	25.8	19.5(14.8,25.8)
1.6	1.4	1.8	1.6(1.4,1.8)
